# Supplementary material for: Programmable probiotics modulate inflammation and gut microbiota for inflammatory bowel disease treatment after effective oral delivery
Source: Nat Commun. 2022 Jun 14;13:3432. doi: 10.1038/s41467-022-31171-0 (PMC9198027; doi:10.1038/s41467-022-31171-0)
Supplement: Supplementary file 3 — Source Data [file 41467_2022_31171_MOESM3_ESM.xlsx]

## Sheet: Figure 2
Figure 2a							Figure 2e									Figure 2h								Figure 2k
	ECN-pE	ECN-pE(C)	ECN-pE(C/A)	ECN-pE(C/A)1.5	ECN-pE(C/A)2			ECN(C/A)2(-)	ECN(C/A)2(+)	ECN-pE(C/A)2(-)	ECN-pE(C/A)2(+)						Time(min)	0 CFU/mL	107 CFU/mL	108 CFU/mL	5*107 CFU/mL	5*108 CFU/mL			ECN-pE+4% bile	ECN-pE+SGF	ECN-pE(C/A)2+4% bile	ECN-pE(C/A)2+SGF
	-35.9	4.91	-33.1	3.28	-35.7			22.9317	5.3859	19.1005	97.8345						0	0	0	0	-0.03	-0.293		Control	1900000	100000	400000	500000
	-32.4	4.93	-35.7	4.45	-36.2			6.44087	17.7679	11.1049	96.1688						0.05	-0.007	-0.033	0.061	0.17	0.012			200000	900000	1200000	400000
	-43.5	7.79	-39.2	5.58	-42.4			11.1049	14.714	16.7685	88.2843						0.1	0	-0.011	0.148	0.369	0.317			800000	700000	700000	1000000
																	0.15	-0.005	0.023	0.238	0.577	0.622		0.5h	200	300	800000	300000
Figure 2b							Figure 2f										0.2	-0.003	0.071	0.328	0.801	0.927			800	500	400000	200000
	Chitosan	Alginate	Chitosan	Alginate				105	5*105	106	5*106	107					0.25	-0.002	0.124	0.427	1.038	1.232			2700	100	300000	500000
Layer number	1	2	3	4				17.5093	41.6179	65.9925	87.2272	95.3699					0.3	-0.001	0.176	0.515	1.282	1.525		1h	280	10	80000	80000
	471	741	750	1582				14.5822	32.4109	46.4609	88.1852	87.8659					0.35	-0.006	0.225	0.615	1.529	1.848			110	50	170000	160000
	574	903	967	1927				24.9601	47.8446	57.1048	70.5162	93.6668					0.4	0	0.275	0.721	1.776	2.186			280	30	130000	90000
	412	1098	824	1793													0.45	0.001	0.326	0.801	2.024	2.532		2h	20	0	70000	10000
							Figure 2g										0.5	-0.003	0.374	0.902	2.272	2.878			10	0	90000	90000
Figure 2c								Time(min)	H2O	H2O2	ECN(C/A)2(-)+H2O2	ECN(C/A)2(+)+H2O2	ECN-pE(C/A)2(-)+H2O2	ECN-pE(C/A)2(+)+H2O2			0.55	0	0.424	1	2.521	3.226			40	0	30000	40000
	ECN-pE	ECN-pE(C/A)	ECN-pE(C/A)2	ECN-pE(C/A)3				0	0	0	0	0	0	-0.125			0.6	0.001	0.47	1.103	2.771	3.577
	110.829	98.8425	90.1312	77.3043				0.05	-0.009	0.004	0.016	0.04	0.04	0.148			0.65	-0.001	0.523	1.197	3.02	3.926		Figure 2n
	95.2757	103.284	84.8152	78.9505				0.1	-0.005	0	0.057	0.075	0.086	0.421			0.7	0.007	0.562	1.289	3.269	4.271			ECN	ECN(C/A)2
	97.7965	91.5888	98.8939	89.994				0.15	-0.01	0.002	0.096	0.114	0.136	0.694			0.75	0.004	0.61	1.382	3.513	4.613			12.1	43.4
	91.4859	95.2414	103.575	75.5723				0.2	-0.008	-0.001	0.14	0.154	0.196	0.966			0.8	0	0.648	1.473	3.756	4.953			4.46	41.5
	99.9914	89.994	87.2503	76.6527				0.25	-0.012	-0.001	0.172	0.189	0.258	1.239			0.85	0.006	0.69	1.57	3.994	5.289			3.28	21.3
	104.621	92.6348	85.2782	82.6374				0.3	-0.006	-0.007	0.214	0.231	0.306	1.504			0.9	0.009	0.729	1.667	4.231	5.62
								0.35	-0.005	-0.009	0.252	0.268	0.356	1.784			0.95	0.007	0.779	1.753	4.469	5.944		Figure 2o
Figure 2d								0.4	-0.012	-0.007	0.289	0.313	0.419	2.066			1	0.012	0.82	1.848	4.709	6.264			ECN-pE	ECN-pE(C/A)2
								0.45	-0.01	0.001	0.337	0.351	0.469	2.349			1.05	0.017	0.855	1.937	4.939	6.583			150000	1150000
CAT								0.5	-0.013	-0.009	0.384	0.398	0.517	2.631			1.1	0.009	0.903	2.025	5.169	6.893			250000	950000
								0.55	-0.006	-0.011	0.411	0.429	0.574	2.912			1.15	0.012	0.935	2.119	5.399	7.195			100000	450000
								0.6	-0.009	-0.002	0.448	0.481	0.626	3.191			1.2	0.013	0.971	2.212	5.624	7.498			250000	1650000
								0.65	-0.004	-0.009	0.486	0.522	0.685	3.468			1.25	0.013	1.005	2.296	5.844	7.798			300000	1250000
								0.7	-0.008	-0.011	0.523	0.562	0.737	3.741			1.3	0.021	1.038	2.39	6.066	8.093			150000	750000
								0.75	-0.008	-0.015	0.559	0.608	0.785	4.012			1.35	0.022	1.089	2.479	6.282	8.376
								0.8	-0.013	-0.009	0.595	0.651	0.837	4.278			1.4	0.015	1.117	2.565	6.494	8.653		Figure 2p
								0.85	-0.009	-0.012	0.638	0.692	0.895	4.543			1.45	0.02	1.155	2.645	6.714	8.925		Intestine	ECN-pE	ECN-pE(C/A)2	Cecum	ECN-pE	ECN-pE(C/A)2
								0.9	-0.006	-0.011	0.671	0.719	0.944	4.803			1.5	0.018	1.188	2.733	6.921	9.198			4500000	13500000		3000000	6500000
								0.95	-0.006	-0.012	0.704	0.767	0.995	5.06			1.55	0.023	1.214	2.813	7.129	9.463			3000000	12000000		2500000	14000000
								1	-0.013	-0.009	0.742	0.808	1.041	5.318			1.6	0.02	1.245	2.903	7.342	9.72			2000000	9500000		5000000	11000000
								1.05	-0.009	-0.006	0.781	0.845	1.104	5.572			1.65	0.022	1.283	2.993	7.546	9.972			4000000	6500000		4000000	7000000
								1.1	-0.009	-0.011	0.811	0.886	1.147	5.818			1.7	0.027	1.315	3.061	7.744	10.226			3000000	11000000		3000000	13000000
								1.15	-0.012	-0.019	0.847	0.918	1.197	6.06			1.75	0.025	1.346	3.158	7.951	10.469			4000000	7500000		2500000	11500000
								1.2	-0.011	-0.014	0.879	0.964	1.244	6.298			1.8	0.025	1.373	3.229	8.154	10.704		Colon	ECN-pE	ECN-pE(C/A)2
								1.25	-0.009	-0.011	0.918	1.005	1.292	6.538			1.85	0.032	1.407	3.319	8.347	10.937			3000000	9500000
								1.3	-0.01	-0.014	0.951	1.035	1.355	6.774			1.9	0.033	1.437	3.395	8.544	11.165			4500000	12000000
								1.35	-0.012	-0.02	0.993	1.075	1.39	7.011			1.95	0.033	1.469	3.48	8.734	11.387			3500000	14500000
								1.4	0	-0.02	1.017	1.11	1.454	7.242			2	0.031	1.501	3.559	8.922	11.602			2500000	10500000
								1.45	-0.006	-0.013	1.062	1.144	1.49	7.469			2.05	0.033	1.526	3.621	9.104	11.807			3500000	5500000
								1.5	-0.009	-0.014	1.085	1.189	1.549	7.691			2.1	0.037	1.555	3.698	9.291	12.015			3000000	13500000
								1.55	-0.012	-0.018	1.141	1.221	1.589	7.909			2.15	0.032	1.582	3.792	9.464	12.217
								1.6	0	-0.017	1.172	1.259	1.631	8.129			2.2	0.034	1.608	3.865	9.641	12.414		Figure 2q
								1.65	-0.009	-0.022	1.187	1.305	1.689	8.356			2.25	0.038	1.63	3.947	9.814	12.605		Intestine	ECN-pE	ECN-pE(C/A)2	Cecum	ECN-pE	ECN-pE(C/A)2
								1.7	-0.006	-0.018	1.227	1.334	1.727	8.574			2.3	0.037	1.66	4.019	9.994	12.785			85000	390000		1050000	2950000
								1.75	-0.013	-0.018	1.261	1.364	1.781	8.79			2.35	0.037	1.678	4.09	10.162	12.969			130000	420000		200000	3750000
								1.8	-0.01	-0.013	1.289	1.397	1.812	8.998			2.4	0.043	1.722	4.16	10.33	13.139			55000	210000		400000	1400000
								1.85	-0.011	-0.019	1.32	1.435	1.872	9.201			2.45	0.044	1.74	4.243	10.494	13.303			75000	315000		850000	1500000
								1.9	-0.011	-0.019	1.361	1.475	1.91	9.403			2.5	0.04	1.769	4.299	10.655	13.467			130000	270000		800000	3200000
								1.95	-0.004	-0.021	1.383	1.495	1.961	9.603			2.55	0.039	1.786	4.371	10.809	13.622			160000	130000		550000	2600000
								2	-0.003	-0.025	1.41	1.537	2.008	9.796			2.6	0.043	1.817	4.443	10.961	13.773		Colon	ECN-pE	ECN-pE(C/A)2
								2.05	-0.009	-0.024	1.452	1.565	2.043	9.994			2.65	0.045	1.841	4.509	11.12	13.911			100000	500000
								2.1	-0.006	-0.019	1.487	1.604	2.093	10.193			2.7	0.05	1.865	4.597	11.27	14.04			300000	800000
								2.15	-0.011	-0.029	1.519	1.631	2.138	10.383			2.75	0.045	1.885	4.667	11.418	14.173			400000	950000
								2.2	-0.001	-0.024	1.566	1.665	2.174	10.56			2.8	0.049	1.912	4.716	11.561	14.301			100000	1250000
								2.25	-0.006	-0.03	1.587	1.703	2.231	10.743			2.85	0.054	1.924	4.806	11.705	14.43			150000	600000
SOD								2.3	-0.004	-0.021	1.612	1.721	2.272	10.922			2.9	0.05	1.96	4.873	11.841	14.542			250000	1300000
								2.35	-0.005	-0.031	1.645	1.756	2.321	11.095			2.95	0.054	1.977	4.943	11.981	14.655
								2.4	-0.003	-0.031	1.667	1.806	2.344	11.271			3	0.046	2.005	4.998	12.118	14.771		Figure 2r
								2.45	-0.01	-0.032	1.692	1.829	2.382	11.446			3.05	0.054	2.028	5.067	12.25	14.882		Intestine	ECN-pE	ECN-pE(C/A)2	Cecum	ECN-pE	ECN-pE(C/A)2
								2.5	-0.012	-0.03	1.721	1.843	2.411	11.612			3.1	0.049	2.051	5.138	12.387	14.993			750	1300		2800	5000
								2.55	-0.009	-0.032	1.743	1.881	2.458	11.783			3.15	0.056	2.065	5.19	12.506	15.112			400	800		2650	6050
								2.6	-0.006	-0.026	1.783	1.912	2.499	11.953			3.2	0.058	2.086	5.271	12.629	15.219			650	700		1250	3500
								2.65	-0.003	-0.034	1.805	1.949	2.539	12.112			3.25	0.056	2.109	5.319	12.742	15.323			500	1150		1850	3600
								2.7	-0.004	-0.031	1.842	1.976	2.585	12.269			3.3	0.056	2.128	5.381	12.867	15.419			350	1800		1550	4500
								2.75	-0.014	-0.032	1.853	2.005	2.622	12.429			3.35	0.06	2.143	5.445	12.982	15.511			850	1200		2450	5700
								2.8	-0.012	-0.031	1.893	2.026	2.677	12.587			3.4	0.066	2.168	5.506	13.111	15.599		Colon	ECN-pE	ECN-pE(C/A)2
								2.85	-0.012	-0.028	1.934	2.059	2.701	12.745			3.45	0.064	2.18	5.553	13.232	15.688			700	2350
								2.9	-0.005	-0.034	1.97	2.103	2.73	12.906			3.5	0.059	2.209	5.621	13.361	15.778			600	1700
								2.95	-0.012	-0.035	1.996	2.113	2.771	13.057			3.55	0.065	2.223	5.689	13.474	15.862			900	1100
								3	-0.006	-0.032	2.008	2.148	2.819	13.203			3.6	0.068	2.248	5.754	13.584	15.951			1150	2250
								3.05	-0.009	-0.037	2.047	2.163	2.855	13.355			3.65	0.068	2.257	5.819	13.692	16.031			1450	2750
								3.1	-0.011	-0.037	2.077	2.194	2.878	13.5			3.7	0.067	2.275	5.879	13.781	16.1			600	3100
								3.15	-0.008	-0.036	2.097	2.23	2.907	13.63			3.75	0.067	2.306	5.928	13.869	16.173
								3.2	-0.004	-0.043	2.128	2.264	2.96	13.762			3.8	0.07	2.322	5.979	13.961	16.257
								3.25	-0.014	-0.043	2.152	2.284	2.975	13.887			3.85	0.068	2.335	6.018	14.049	16.327
								3.3	-0.013	-0.039	2.177	2.306	3.03	14.012			3.9	0.07	2.347	6.065	14.136	16.398
								3.35	-0.013	-0.043	2.192	2.325	3.055	14.125			3.95	0.073	2.367	6.155	14.22	16.469
								3.4	-0.008	-0.041	2.203	2.361	3.098	14.239			4	0.075	2.382	6.195	14.305	16.538
								3.45	-0.014	-0.04	2.222	2.388	3.146	14.358			4.05	0.067	2.402	6.255	14.387	16.609
								3.5	-0.011	-0.046	2.258	2.411	3.153	14.47			4.1	0.075	2.409	6.29	14.474	16.66
								3.55	0	-0.042	2.269	2.433	3.194	14.584			4.15	0.076	2.434	6.367	14.554	16.703
								3.6	-0.008	-0.043	2.296	2.45	3.232	14.69			4.2	0.079	2.448	6.436	14.635	16.754
								3.65	-0.01	-0.04	2.328	2.484	3.269	14.801			4.25	0.079	2.471	6.459	14.7	16.804
								3.7	-0.013	-0.047	2.36	2.511	3.293	14.916			4.3	0.078	2.474	6.503	14.777	16.853
								3.75	-0.005	-0.046	2.373	2.516	3.318	15.031			4.35	0.081	2.484	6.557	14.845	16.9
								3.8	-0.002	-0.047	2.379	2.555	3.348	15.143			4.4	0.091	2.506	6.615	14.909	16.958
								3.85	-0.012	-0.048	2.416	2.583	3.36	15.256			4.45	0.079	2.523	6.67	14.984	17
								3.9	-0.012	-0.046	2.426	2.607	3.412	15.376			4.5	0.083	2.54	6.712	15.065	17.037
								3.95	-0.009	-0.045	2.465	2.628	3.438	15.488			4.55	0.088	2.549	6.749	15.127	17.072
								4	-0.014	-0.045	2.505	2.655	3.478	15.593			4.6	0.083	2.567	6.794	15.192	17.112
								4.05	-0.009	-0.042	2.544	2.683	3.505	15.693			4.65	0.083	2.578	6.84	15.263	17.161
								4.1	-0.01	-0.045	2.563	2.711	3.53	15.786			4.7	0.086	2.59	6.899	15.324	17.214
								4.15	-0.009	-0.044	2.561	2.716	3.581	15.883			4.75	0.078	2.617	6.939	15.37	17.259
								4.2	-0.005	-0.051	2.581	2.749	3.602	15.972			4.8	0.089	2.621	7.001	15.417	17.303
								4.25	-0.013	-0.046	2.604	2.769	3.632	16.056			4.85	0.088	2.631	7.037	15.459	17.348
								4.3	-0.011	-0.048	2.62	2.789	3.644	16.146			4.9	0.093	2.642	7.062	15.502	17.385
								4.35	-0.012	-0.051	2.645	2.804	3.679	16.227			4.95	0.092	2.648	7.122	15.53	17.425
								4.4	-0.005	-0.041	2.677	2.828	3.718	16.303			5	0.09	2.665	7.155	15.585	17.469
								4.45	-0.01	-0.053	2.697	2.839	3.737	16.384			5.05	0.092	2.681	7.21	15.642	17.51
								4.5	-0.01	-0.047	2.707	2.875	3.755	16.465			5.1	0.092	2.691	7.255	15.686	17.551
								4.55	-0.008	-0.044	2.704	2.905	3.805	16.541			5.15	0.096	2.702	7.3	15.741	17.581
								4.6	-0.009	-0.058	2.725	2.905	3.817	16.624			5.2	0.098	2.716	7.319	15.793	17.636
								4.65	-0.006	-0.048	2.744	2.929	3.854	16.699			5.25	0.097	2.734	7.347	15.835	17.68
								4.7	-0.006	-0.054	2.783	2.95	3.89	16.773			5.3	0.098	2.746	7.404	15.864	17.725
								4.75	-0.008	-0.046	2.794	2.97	3.894	16.851			5.35	0.095	2.748	7.452	15.904	17.769
								4.8	-0.006	-0.048	2.83	3.001	3.901	16.928			5.4	0.098	2.772	7.486	15.926	17.807
								4.85	-0.003	-0.057	2.837	3.016	3.937	16.988			5.45	0.096	2.788	7.526	15.958	17.837
								4.9	-0.006	-0.053	2.861	3.027	3.977	17.062			5.5	0.099	2.788	7.567	15.983	17.864
								4.95	-0.012	-0.048	2.857	3.049	4.002	17.131			5.55	0.101	2.786	7.618	16.012	17.9
								5	-0.009	-0.056	2.876	3.077	4.019	17.188			5.6	0.107	2.796	7.616	16.056	17.936
								5.05	-0.01	-0.06	2.916	3.098	4.035	17.246			5.65	0.102	2.825	7.673	16.078	17.973
								5.1	-0.009	-0.053	2.947	3.11	4.069	17.292			5.7	0.109	2.827	7.743	16.094	17.999
								5.15	-0.008	-0.055	2.943	3.124	4.104	17.351			5.75	0.11	2.835	7.746	16.126	18.017
								5.2	-0.01	-0.048	2.969	3.141	4.106	17.424			5.8	0.104	2.841	7.773	16.137	18.035
								5.25	-0.006	-0.058	3.002	3.161	4.137	17.493			5.85	0.109	2.849	7.849	16.147	18.046
								5.3	-0.006	-0.053	3.007	3.175	4.166	17.547			5.9	0.109	2.859	7.87	16.183	18.058
								5.35	-0.011	-0.058	3.025	3.199	4.182	17.6			5.95	0.11	2.869	7.897	16.211	18.073
								5.4	-0.012	-0.05	3.032	3.21	4.207	17.645			6	0.113	2.878	7.914	16.225	18.103
								5.45	-0.004	-0.056	3.041	3.235	4.245	17.69			6.05	0.112	2.893	7.974	16.239	18.118
								5.5	-0.009	-0.057	3.049	3.242	4.27	17.744			6.1	0.108	2.908	8.01	16.253	18.136
								5.55	-0.01	-0.059	3.09	3.256	4.278	17.798			6.15	0.116	2.904	8.031	16.252	18.157
								5.6	-0.012	-0.054	3.112	3.281	4.288	17.853			6.2	0.116	2.926	8.07	16.273	18.177
								5.65	-0.017	-0.054	3.135	3.295	4.31	17.914			6.25	0.113	2.935	8.1	16.305	18.196
								5.7	-0.009	-0.057	3.16	3.302	4.328	17.953			6.3	0.116	2.932	8.128	16.327	18.21
								5.75	-0.011	-0.053	3.183	3.318	4.368	17.988			6.35	0.12	2.947	8.17	16.345	18.222
								5.8	-0.014	-0.06	3.196	3.345	4.386	18.016			6.4	0.111	2.958	8.182	16.367	18.235
								5.85	-0.008	-0.062	3.196	3.363	4.388	18.051			6.45	0.117	2.962	8.198	16.397	18.257
								5.9	-0.006	-0.062	3.21	3.388	4.42	18.08			6.5	0.117	2.971	8.271	16.387	18.278
								5.95	-0.013	-0.059	3.223	3.396	4.438	18.129			6.55	0.121	2.98	8.247	16.403	18.281
								6	-0.014	-0.06	3.226	3.396	4.462	18.173			6.6	0.118	2.985	8.299	16.407	18.282
								6.05	-0.012	-0.055	3.226	3.412	4.462	18.215			6.65	0.118	2.986	8.299	16.41	18.274
								6.1	-0.015	-0.063	3.246	3.439	4.5	18.246			6.7	0.125	2.999	8.379	16.407	18.262
								6.15	-0.015	-0.059	3.273	3.457	4.531	18.278			6.75	0.12	3.001	8.404	16.419	18.244
								6.2	-0.015	-0.063	3.291	3.452	4.545	18.309			6.8	0.126	3.008	8.423	16.411	18.249
								6.25	-0.012	-0.059	3.276	3.472	4.58	18.343			6.85	0.123	3.011	8.46	16.418	18.243
								6.3	-0.011	-0.06	3.298	3.488	4.59	18.368			6.9	0.121	3.028	8.467	16.423	18.249
								6.35	-0.021	-0.066	3.32	3.507	4.588	18.402			6.95	0.129	3.032	8.511	16.421	18.262
								6.4	-0.014	-0.06	3.36	3.507	4.602	18.444			7	0.13	3.036	8.495	16.449	18.27
								6.45	-0.023	-0.057	3.358	3.527	4.615	18.493			7.05	0.133	3.054	8.542	16.463	18.282
								6.5	-0.013	-0.064	3.371	3.545	4.64	18.512			7.1	0.129	3.049	8.574	16.472	18.308
								6.55	-0.017	-0.054	3.374	3.564	4.671	18.533			7.15	0.13	3.054	8.612	16.475	18.342
								6.6	-0.019	-0.066	3.407	3.569	4.671	18.552			7.2	0.123	3.064	8.618	16.469	18.375
								6.65	-0.013	-0.063	3.424	3.58	4.681	18.582			7.25	0.13	3.069	8.637	16.457	18.412
								6.7	-0.021	-0.06	3.416	3.586	4.708	18.6			7.3	0.132	3.062	8.669	16.458	18.446
								6.75	-0.019	-0.063	3.438	3.589	4.724	18.628			7.35	0.131	3.074	8.698	16.436	18.467
								6.8	-0.019	-0.063	3.444	3.621	4.727	18.656			7.4	0.126	3.084	8.71	16.412	18.486
								6.85	-0.022	-0.065	3.468	3.63	4.729	18.687			7.45	0.135	3.106	8.759	16.397	18.5
								6.9	-0.031	-0.058	3.475	3.634	4.76	18.708			7.5	0.132	3.101	8.727	16.363	18.509
								6.95	-0.029	-0.065	3.514	3.641	4.812	18.714			7.55	0.135	3.101	8.755	16.323	18.516
								7	-0.028	-0.067	3.507	3.654	4.802	18.711			7.6	0.137	3.112	8.791	16.315	18.515
								7.05	-0.028	-0.064	3.51	3.673	4.802	18.729			7.65	0.134	3.117	8.82	16.31	18.501
								7.1	-0.018	-0.063	3.532	3.681	4.819	18.748			7.7	0.142	3.121	8.83	16.296	18.494
								7.15	-0.022	-0.068	3.527	3.694	4.84	18.749			7.75	0.134	3.119	8.836	16.267	18.496
								7.2	-0.022	-0.064	3.542	3.709	4.852	18.75			7.8	0.139	3.134	8.875	16.26	18.488
								7.25	-0.028	-0.067	3.534	3.726	4.865	18.762			7.85	0.14	3.133	8.878	16.234	18.494
								7.3	-0.023	-0.067	3.579	3.724	4.886	18.763			7.9	0.142	3.138	8.908	16.209	18.5
								7.35	-0.027	-0.069	3.562	3.729	4.895	18.769			7.95	0.146	3.148	8.895	16.197	18.519
								7.4	-0.025	-0.063	3.577	3.756	4.897	18.782			8	0.142	3.151	8.934	16.182	18.531
								7.45	-0.03	-0.065	3.598	3.754	4.916	18.796
								7.5	-0.027	-0.062	3.607	3.769	4.929	18.811
								7.55	-0.037	-0.06	3.628	3.765	4.946	18.842
								7.6	-0.028	-0.062	3.632	3.778	4.969	18.87
								7.65	-0.031	-0.064	3.65	3.794	4.978	18.894
								7.7	-0.036	-0.065	3.647	3.805	4.982	18.922
								7.75	-0.03	-0.065	3.671	3.797	5.004	18.955
								7.8	-0.032	-0.068	3.677	3.811	5.012	18.981
								7.85	-0.032	-0.065	3.684	3.834	5.019	19.007
								7.9	-0.03	-0.064	3.703	3.834	5.015	19.033
								7.95	-0.033	-0.063	3.696	3.851	5.01	19.059
								8	-0.032	-0.071	3.694	3.855	5.051	19.084

## Sheet: Figure 3
Figure 3b
	Day			PBS+Water						PBS+3%DSS						ECN(C/A)2+3%DSS						ECN-pE(C/A)2+3%DSS						ECN-pE+3%DSS
	0	98.1308	105.724	97.5467	95.2103	103.388		105.145	100.671	94.519	104.027	95.6376		97.9263	103.111	101.382	99.6544	97.9263		99.0836	104.811	99.6564	101.947	94.5017		96.3455	100.775	102.436	97.4529	102.99
	1	98.715	104.556	99.2991	100.467	105.724		103.468	105.705	96.7562	102.349	94.519		101.959	95.0461	101.382	101.382	99.6544		101.947	105.957	99.6564	102.52	97.3654		95.7918	104.651	103.544	96.8992	105.205
	2	101.635	104.556	99.2991	101.051	107.477		105.145	102.349	98.9933	102.908	96.7562		101.382	97.9263	104.263	99.6544	97.9263		95.6472	105.957	101.375	95.0745	97.9381		101.329	102.99	104.097	100.222	105.759
	3	98.715	106.892	98.715	101.635	107.477		102.908	106.823	100.112	105.145	94.519		103.111	99.6544	107.719	98.5023	97.3502		95.0745	101.947	106.529	97.3654	97.3654		99.6678	102.436	104.651	100.222	107.973
	4	98.715	106.308	99.2991	101.051	108.061		105.145	103.468	96.7562	107.383	101.23		99.6544	100.806	107.719	105.991	101.382		101.947	101.947	94.5017	100.229	95.6472		100.775	109.635	100.775	101.883	104.651
	5	99.2991	105.724	96.3785	100.467	107.477		103.468	98.434	96.1969	102.908	96.1969		97.3502	93.894	105.991	103.687	110.023		96.7927	100.802	95.6472	104.811	93.929		99.6678	102.99	105.205	97.4529	100.775
	6	100.467	106.892	96.3785	100.467	106.308		101.79	95.6376	93.9597	97.8747	95.0783		93.894	91.0138	105.991	101.959	112.327		96.2199	100.229	92.7835	97.9381	94.5017		96.3455	99.1141	101.329	91.3621	99.1141
	7	98.1308	105.724	98.715	101.635	106.308		95.0783	91.1633	88.3669	94.519	92.2819		95.6221	90.4378	95.0461	95.6221	101.959		94.5017	99.6564	90.4926	94.5017	93.929		90.2547	93.577	105.759	91.9158	94.1307
	8	100.467	106.308	101.635	102.22	106.892		92.2819	86.689	86.1298	91.1633	89.4855		88.7097	85.2535	88.1336	90.4378	95.0461		96.2199	100.802	92.7835	96.7927	90.4926		88.5936	88.5936	97.4529	92.4695	89.701
	9	100.467	104.556	102.22	103.972	105.14		85.4586	87.6957	89.9329	87.6957	92.7293		86.9816	86.4055	86.9816	89.2857	93.318		97.3654	101.375	93.929	97.9381	95.6472		90.8084	89.1473	97.4529	91.9158	91.3621
	10	101.051	102.804	101.051	102.804	104.556		85.5705	87.8076	88.3669	87.8076	93.4004		85.8295	88.1336	88.7097	88.1336	93.894		100.573	103.436	96.5636	98.8545	97.709		92.6357	92.0819	96.5116	94.8505	94.2968
Figure 3c
	Day			PBS+Water						PBS+3%DSS						ECN(C/A)2+3%DSS						ECN-pE(C/A)2+3%DSS						ECN-pE+3%DSS
	0	0	0	0	0	0		0	0	0	0	0		0	0	0	0	0		0	0	0	0	0		0	0	0	0	0
	1	0	1	0	0	0		1	0	0	1	1		0	0	0	0	2		0	0	0	0	0		1	0	0	1	0
	2	0	1	0	0	0		0	0	0	1	0		0	0	0	0	2		1	0	0	2	0		0	0	0	0	0
	3	0	0	0	0	0		1	0	0	0	1		0	1	0	1	1		1	1	0	1	0		0	0	0	0	0
	4	0	0	0	0	0		1	0	1	0	0		0	1	0	1	2		0	2	2	1	0		0	0	2	0	0
	5	0	0	1	0	0		3	2	2	2	1		1	2	2	1	4		2	2	1	1	2		0	2	0	1	2
	6	0	0	1	0	0		5	3	3	4	3		3	2	2	2	5		3	2	4	3	2		1	3	3	5	3
	7	0	0	0	0	0		6	5	4	4	5		3	2	4	5	7		3	4	6	5	3		5	5	2	4	4
	8	0	0	0	0	0		9	6	5	6	7		6	4	6	8	10		2	4	6	4	3		6	6	4	6	5
	9	0	1	0	0	0		10	6	5	9	6		7	5	7	9	10		2	3	4	3	1		4	6	3	5	5
	10	0	1	0	0	0		10	8	6	10	5		7	5	7	9	9		0	2	1	2	0		3	4	4	3	5
Figure 3e
	PBS+Water	PBS+3%DSS	ECN(C/A)2+3%DSS	ECN-pE(C/A)2+3%DSS	ECN-pE+3%DSS
	6.96	5.48	6.08	6.64	5.92
	7.29	5.23	5.56	6.93	6.25
	7.23	5.99	5.79	6.71	6.75
	7.07	5.3	5.68	7.08	6.22
	6.81	5.68	5.66	6.95	6.23
Figure 3f
	PBS+Water	PBS+3%DSS	ECN(C/A)2+3%DSS	ECN-pE(C/A)2+3%DSS	ECN-pE+3%DSS
	2.632	8.39006	8.00221	3.8503	4.89869
	2.59411	6.25653	6.39794	4.18713	6.08548
	3.45645	7.7509	8.17251	4.3368	5.97183
	1.85818	7.05885	6.93657	2.78728	4.04235
	3.56935	8.63012	8.30866	3.02809	5.47858
Figure 3g
	PBS+Water	PBS+3%DSS	ECN(C/A)2+3%DSS	ECN-pE(C/A)2+3%DSS	ECN-pE+3%DSS
	0	12	12	0	7
	0	9	12	0	5
	0	12	7	1	6
	0	9	8	2	4
	0	8	9	3	3
Figure 3i
	PBS+Water	PBS+3%DSS	ECN(C/A)2+3%DSS	ECN-pE(C/A)2+3%DSS	ECN-pE+3%DSS
	1.15044	5.51327	5.36283	2.18584	3.33628
	1.70796	5.29204	4.49557	2.0177	2.92035
	0.955752	4.38053	4.84956	1.84956	3.53097
	1.23894	4.37168	4.41593	1.83186	2.99115
	1.0708	5.31858	4.64602	1.82301	2.41593
Figure 3j
	PBS+Water	PBS+3%DSS	ECN(C/A)2+3%DSS	ECN-pE(C/A)2+3%DSS	ECN-pE+3%DSS
	1.80919	8.1853	7.78051	3.07185	6.48824
	2.47017	6.43039	9.24903	3.33665	4.28821
	1.90603	7.72388	9.35905	3.40942	5.53848
	1.80844	11.9216	8.40145	1.94212	4.70619
	3.28109	9.12309	7.4265	2.17919	4.55303
Figure 3k
	PBS+Water	PBS+3%DSS	ECN(C/A)2+3%DSS	ECN-pE(C/A)2+3%DSS	ECN-pE+3%DSS
	0.119607	0.684158	0.834734	0.106296	0.537225
	0.223681	0.665255	1.0403	0.146175	0.570965
	0.0843128	0.894229	0.659986	0.295625	0.664377
	0.0979289	0.695635	0.618473	0.15027	0.354172
	0.249844	1.14281	0.903933	0.273137	0.501268
Figure 3l
	PBS+Water	PBS+3%DSS	ECN(C/A)2+3%DSS	ECN-pE(C/A)2+3%DSS	ECN-pE+3%DSS
	0.3172	1.07539	0.964583	0.3147	0.750024
	0.297365	0.950803	1.29168	0.189487	0.567183
	0.215726	1.08495	0.92769	0.443001	0.700841
	0.172305	1.52995	0.965733	0.260362	0.954442
	0.347414	1.26392	1.50978	0.313543	0.602324
Figure 3m
	PBS+Water	PBS+3%DSS	ECN(C/A)2+3%DSS	ECN-pE(C/A)2+3%DSS	ECN-pE+3%DSS
	0.256053	0.361174	0.255502	0.778857	0.565684
	0.290002	0.173001	0.314216	0.627624	0.33317
	0.160732	0.190921	0.192975	0.560207	0.477718
	0.193533	0.269562	0.185175	0.60619	0.484326
	0.170715	0.239076	0.179069	0.730379	0.496773
Figure 3n
	PBS+Water	PBS+3%DSS	ECN(C/A)2+3%DSS	ECN-pE(C/A)2+3%DSS	ECN-pE+3%DSS
	0.637636	1.43473	1.1755	1.64667	1.92858
	0.874988	0.939527	1.09449	2.88174	1.57589
	1.25202	0.911159	0.978947	2.52165	1.77594
	0.846489	1.15786	0.829634	2.05522	1.69619
	1.02505	1.22451	1.42985	2.18523	1.66991

## Sheet: Figure 4
Figure 4d
	PBS+Water	PBS+3%DSS	ECN(C/A)2+3%DSS	ECN-pE(C/A)2+3%DSS	ECN-pE+3%DSS
	1.14589	0.347281	0.482499	1.05384	0.598249
	0.814738	0.283746	0.339712	0.751171	0.54488
	1.04646	0.332528	0.453281	0.9251	0.566722
	0.904028	0.378809	0.332143	1.00105	0.458028
	1.11391	0.3044	0.356807	1.25516	0.570763
	0.974973	0.572463	0.262065	0.878499	0.486861
Figure 4e
	PBS+Water	PBS+3%DSS	ECN(C/A)2+3%DSS	ECN-pE(C/A)2+3%DSS	ECN-pE+3%DSS
	0.840084	0.250204	0.347738	1.10816	0.651785
	0.960848	0.466717	0.374752	0.838607	0.605849
	0.993646	0.389397	0.37469	1.00331	0.665662
	1.21108	0.368445	0.353614	0.996262	0.683999
	1.01337	0.354076	0.387551	1.02469	0.666092
	0.98097	0.39232	0.378936	0.827593	0.558743
Figure 4f
	PBS+Water	PBS+3%DSS	ECN(C/A)2+3%DSS	ECN-pE(C/A)2+3%DSS	ECN-pE+3%DSS
	1.3241e-05	0.968148	0.730584	0.00406382	0.258165
	0	1.0632	0.858651	0.00197547	0.309415
	0.00050798	0.818916	1.1062	0.00541842	0.480377
	3.3374e-06	0.958722	1.27943	0.0220123	0.200312
	0.00016933	0.952062	1.18968	0.014562	0.268043
	7.8059e-06	1.23896	0.804692	0.0116835	0.38262
Figure 4g
				White blood cells
	Healthy control	10.3	11.5	10.7	7.7	10.8
	ECN-pE(C/A)2	10.3	11.7	12.2	13.3	12.1
				Hematocrit
	Healthy control	52.1	55	51.5	50	49.7
	ECN-pE(C/A)2	43.9	42.9	49.2	51.9	46.2
				Red blood cells
	Healthy control	10.75	11.36	10.59	10.32	10.14
	ECN-pE(C/A)2	9.22	8.82	10.23	10.89	9.74
				Mean corpuscular volume
	Healthy control	48.5	48.5	48.7	48.5	49.1
	ECN-pE(C/A)2	47.7	48.7	48.1	47.7	47.5
				Mean corpuscular haemoglobin
	Healthy control	16.5	16.4	16.1	15.7	16.7
	ECN-pE(C/A)2	16.2	16.8	16.1	16.5	16.5
				Mean corpuscular haemoglobin concentration (g/L)
	Healthy control	341	340	332	326	342
	ECN-pE(C/A)2	341	347	335	346	348
				Hemoglobin
	Healthy control	178	187	171	163	170
	ECN-pE(C/A)2	150	149	165	180	161
				Platelets
	Healthy control	1141	615	586	593	619
	ECN-pE(C/A)2	743	664	569	601	792
				ALT
	Healthy control	112.098	157.649	132.313	174.108	114.983
	ECN-pE(C/A)2	113.259	95.78	90.356	141.962	103.424
				AST
	Healthy control	138.276	205.361	180.412	207.727	162.228
	ECN-pE(C/A)2	140.246	118.371	119.468	190.77	157.588
				ALB
	Healthy control	27.537	28.603	29.362	29.088	27.075
	ECN-pE(C/A)2	29.336	29.049	37.908	37.68	35.42
				BUN
	Healthy control	16.382	18.073	21.362	17.881	19.603
	ECN-pE(C/A)2	17.71	19.119	16.1	17.542	19.072

## Sheet: Figure 5
Figure 5b
	Day			PBS+Water						PBS+3%DSS						ECN-pE(C/A)2+3%DSS						PBS+Water+Antibiotics						PBS+3%DSS+Antibiotics						ECN-pE(C/A)2+3%DSS+Antibiotics
	0	101.97	103.708	93.2793	100.232	100.811		96.7105	97.3684	100	107.237	98.6842		100	93.5252	105.755	103.597	97.1223		104.019	94.5627	98.6998	104.61	98.1088		90.5374	95.7944	103.972	106.892	102.804		105.23	100.249	93.3998	97.1357	103.985
	1	95.0174	103.129	93.8586	96.1761	99.6524		96.7105	105.921	107.237	107.237	103.947		105.036	100	111.511	110.791	97.8417		102.837	94.5627	100.473	104.019	99.2908		93.4579	100.467	106.892	105.724	102.22		104.608	102.117	97.1357	99.6264	105.23
	2	101.391	106.025	100.811	97.9143	106.605		104.605	117.105	108.553	111.842	115.132		113.669	111.511	117.986	110.072	98.5612		105.201	100.473	102.837	106.974	101.655		91.7056	104.556	109.813	105.724	103.972		107.721	106.476	99.0037	102.117	109.589
	3	99.6524	100.232	97.9143	97.3349	109.502		102.632	113.158	104.605	110.526	114.474		117.986	109.353	111.511	109.353	102.158		104.019	99.8818	104.019	108.747	101.064		91.1215	101.051	108.645	105.14	101.635		110.834	113.948	105.23	110.834	112.702
	4	100.811	101.391	101.97	97.9143	110.081		97.3684	109.868	103.947	103.29	109.21		110.791	108.633	114.388	114.388	103.597		105.792	102.246	106.974	107.565	104.019		91.1215	105.14	109.813	108.061	102.804		107.721	107.098	99.6264	107.721	105.853
	5	94.438	103.708	99.073	103.129	104.287		95.3947	92.1053	107.895	103.947	90.1316		104.317	96.4029	108.633	102.878	102.878		105.792	96.9267	102.246	106.383	102.837		86.4486	95.7944	101.051	101.051	98.715		103.985	101.494	94.0224	95.2678	103.985
	6	97.3349	103.708	98.4936	99.6524	108.922		78.9474	102.632	96.7105	88.8158	96.7105		100.719	89.2086	106.475	90.6475	90.6475		106.974	104.61	97.5177	110.52	103.428		81.1916	92.2897	102.804	95.7944	98.1308		96.5131	96.5131	89.0411	97.7584	97.1357
	7	100.232	108.343	100.232	101.97	112.399		77.6316	92.7632	90.1316	91.4474	90.7895		94.2446	87.0504	102.878	94.964	95.6835		102.837	106.383	95.7447	107.565	102.246		75.3505	86.4486	97.5467	93.4579	91.1215		92.7771	94.6451	84.6824	89.0411	92.7771
	8	101.391	109.502	103.129	109.502	111.819		85.5263	86.1842	85.5263	93.4211	88.1579		98.5612	89.9281	105.036	97.1223	94.2446		106.974	111.111	105.201	101.655	102.837		91.1215	89.9533	82.9439	91.7056	88.7851		78.4558	91.5318	102.74	89.6638	97.1357
	9	98.4936	108.922	99.6524	106.605	108.343		82.8947	90.1316	86.8421	93.4211	88.8158		100.719	96.4029	105.036	102.158	94.964		104.61	103.428	101.064	102.246	104.61		75.9346	92.2897	99.8832	91.1215	88.2009		94.6451	99.0037	90.2864	89.6638	90.9091
Figure 5d
	PBS+Water	PBS+3%DSS	ECN-pE(C/A)2+3%DSS	PBS+Water+Antibiotics	PBS+3%DSS+Antibiotics	ECN-pE(C/A)2+3%DSS+Antibiotics
	7.396	4.768	7.423	7.604	5.191	6.437
	7.778	4.769	6.906	7.362	4.351	6.236
	7.405	5.35	7.469	7.06	4.863	6.166
	7.143	5.149	6.803	7.016	4.877	5.766
	7.052	5.005	6.993	7.057	5.113	5.802
Figure 5f
	Day			PBS+Water						PBS+3%DSS						ECN-pE(C/A)2+3%DSS						PBS+Water+Antibiotics						PBS+3%DSS+Antibiotics						ECN-pE(C/A)2+3%DSS+Antibiotics
	0	0	0	0	0	0		0	0	0	0	0		0	0	0	0	0		0	0	0	0	0		0	0	0	0	0		0	0	0	0	0
	1	2	1	0	1	1		0	0	0	0	0		0	0	0	0	0		1	0	0	1	0		0	0	0	1	1		0	0	0	1	0
	2	1	0	0	1	0		0	0	0	0	0		0	0	0	0	0		0	0	0	0	0		0	0	0	1	0		0	0	0	0	0
	3	1	1	0	1	0		0	0	0	0	0		0	0	0	0	0		0	0	0	0	0		0	0	0	1	1		0	0	0	0	0
	4	1	1	0	1	0		0	0	1	2	0		1	1	0	0	1		0	0	0	0	0		0	0	0	1	0		0	1	1	1	0
	5	2	0	0	0	0		4	4	1	2	2		1	0	1	3	2		0	0	0	0	0		3	0	2	4	2		3	1	1	3	1
	6	1	0	0	1	0		4	1	3	8	7		2	3	3	6	5		0	0	1	0	0		6	3	3	6	3		3	3	3	6	5
	7	1	0	0	0	0		6	3	4	7	9		4	5	3	5	4		1	0	1	0	0		7	5	6	7	6		6	4	4	7	7
	8	1	0	0	0	0		7	8	7	7	10		3	2	3	4	3		0	0	0	1	0		4	6	9	8	8		4	4	2	7	6
	9	1	0	0	0	0		7	6	7	8	9		0	0	2	3	2		0	0	0	1	0		8	5	6	9	8		4	3	3	5	5
Figure 5g
	PBS+Water	PBS+3%DSS	ECN-pE(C/A)2+3%DSS	PBS+Water+Antibiotics	PBS+3%DSS+Antibiotics	ECN-pE(C/A)2+3%DSS+Antibiotics
	1.17699	5.97345	1.41593	0.787611	4.23009	3.64602
	1.29204	4.62832	1.0354	0.743363	4.71681	3.59292
	0.849558	4.95575	1.87611	1.15929	4.38938	3.75221
	1.24779	5.26549	2.12389	1.1062	5.15044	2.59292
	1.22124	5.65487	1.49558	1.76106	4.15929	3.55752
Figure 5h
	PBS+Water	ECN-pE(C/A)2+Water	PBS+3%DSS	ECN(C/A)2+3%DSS	ECN-pE(C/A)2+3%DSS
	419	399	329	299	359
	439	433	316	282	387
	440	492	299	297	416
	438	433	303	351	397
	437	410	267	364	383
	383	396	354	277	388
	389	368	362	373	379
Figure 5i
	PBS+Water	ECN-pE(C/A)2+Water	PBS+3%DSS	ECN(C/A)2+3%DSS	ECN-pE(C/A)2+3%DSS
	6.167	6.366	5.619	5.636	5.956
	6.209	6.682	5.271	5.873	6.317
	6.448	6.183	4.823	5.926	6.583
	6.173	6.384	6.052	5.422	6.153
	6.442	6.562	5.923	5.978	6.176
	6.548	6.204	5.274	5.099	6.282
	6.747	6.247	4.975	5.97	6.08
Figure 5j
					PBS+Water								ECN-pE(C/A)2+Water								PBS+3%DSS								ECN(C/A)2+3%DSS								ECN-pE(C/A)2+3%DSS
	Bifidobacteriaceae	0.06	0.08	0.03	0.03	0	0.16	0.25		0	0	0.01	0	0	0.06	0		0	0	0	0.08	0.02	0	0		0	0	0	0	0.02	0.04	0		0	0	0	0	0.01	0	0
	Eggerthellaceae	0.1	0.03	0.04	0.03	0.03	0.04	0.04		0.03	0.04	0.03	0.03	0.04	0.06	0.02		0.21	0.11	0.03	0.08	0.06	0.05	0.04		0.06	0.06	0.04	0.11	0.13	0.25	0.04		0.02	0.2	0.12	0.04	0.12	0.04	0.01
	Marinifilaceae	0.73	0.53	0.48	0.57	0.64	0.62	0.49		1.6	0.77	1.68	1.24	1.06	1.25	2.68		0.44	0.14	0.32	0.43	0.46	0.25	0.22		0.11	1.04	0.15	0.05	0.47	0.31	0.23		2.01	0.54	1.16	0.89	0.75	0.22	0.58
	Rikenellaceae	1.28	1.19	4.14	3.32	3.25	2.84	1.25		5.97	3.29	2.73	4.6	5.38	7.06	2.11		0.91	0.62	2.06	4.85	4.04	1.04	0.68		1.62	1.82	0.56	0.59	4.33	3.79	4.76		2.63	1.07	0.45	1.86	0.66	1.91	2.06
	Bacteroidaceae	0.98	0.99	3.54	1.33	2.94	1.8	1.81		7.14	2.91	7.07	6.43	2.92	1.67	2.3		9.96	2.9	16.8	37.28	34.08	6.17	3.84		3.47	24.6	3.9	3.4	29.65	15.35	15.83		12.38	5.76	5.02	13.43	4.67	7.93	1.69
	Prevotellaceae	2.39	17.42	16.17	0.75	1.89	12.2	2.56		6.59	4.31	2.39	6.64	3.3	3.9	9.43		2.37	4.34	30.54	0	0	4.49	14.8		7.74	9.85	6.54	10.89	0	0	25.56		8.23	1.28	2.48	6.75	6.1	0.66	11.59
	Oscillospiraceae	4.11	2.65	4.59	1.7	1.22	4.54	7.36		2.63	5.49	4.62	3.18	3.35	1.26	4.85		1.72	6.27	0.37	1.85	0.7	4.07	1.58		1.39	1.41	1.6	3.56	2.95	7.61	1.74		2.72	6.47	3.51	2.37	2.05	1.84	2.93
	Clostridia_UCG-014	1.36	3.39	3.89	1.08	1.49	5.1	4.29		1.13	0.96	0.4	1.17	1.02	0.49	3.04		5.49	32.5	0.76	4.43	1.31	3.65	5.68		8.4	0.03	10.35	0.3	4.32	1.87	8.38		7.87	4.44	2.72	14.85	0.77	9.46	12.18
	Erysipelotrichaceae	3.8	4.52	2.17	1.05	0.3	2.09	0.52		1.7	0.62	1	0.56	1.22	0.68	0.31		0.5	1.07	0.29	0.46	1.8	0.23	0.87		3.07	2.78	2.32	0.25	3.04	1.98	0.07		0.05	0.7	0.69	0.04	0.58	1.32	2.02
	Clostridiaceae	0.95	0.84	0.34	0.1	0.06	0.74	0.29		0.01	0	0.03	0	0.01	0.05	0		0.11	0.14	0.01	0.2	0.22	0.11	0.17		0.23	0.12	0.33	0.2	0.13	0.16	0.05		0	0.02	0.2	0.06	0.11	0.46	0.07
	Lactobacillaceae	7.74	3.23	2.1	1.33	0.93	11.45	10.28		0.87	0.19	0.23	0.6	0.65	1.95	2.05		28.06	7.64	10.77	0.68	0.98	0.38	3.56		9.47	6.2	5.66	12.44	1.12	1.52	3.04		3.09	0.41	2.17	2.63	5.22	8.79	2.32
	Peptostreptococcaceae	0.01	0.06	0.01	0	0	0.04	0.02		0.05	0.01	0	0	0.01	0	0.01		0.32	0.7	0.42	0.05	0.66	0.03	0.71		0.45	0.82	0.32	0.03	0.39	0.13	0.05		0.05	0.15	0.17	0.04	0.31	0.24	0.12
	Ruminococcaceae	1.1	0.93	2.15	0.49	0.3	1.19	2.55		0.76	1.57	0.91	1.2	1.25	0.8	1.61		0.4	0.4	0.13	0.38	0.13	1.25	3.16		3.6	0.47	2.12	1.3	0.52	1.16	0.54		0.93	1.88	0.7	1.47	0.46	0.38	1.31
	Streptococcaceae	0.01	0.03	0.01	0.01	0	0	0.01		0	0	0	0	0	0	0		0	0.1	0.09	0	0	0.01	0.01		0.02	0.27	0.02	0.12	0	0	0.02		0.04	0.3	0.01	0.15	0.16	0.13	0.07
	Enterococcaceae	0	0.01	0	0	0	0	0.02		0	0	0	0	0	0	0		0	0.01	0	0	0.01	0	0		0	0	0	0	0.08	0.16	0		0	0	0	0	0	0	0
	Enterobacteriaceae	0.03	0.37	0.11	0.23	0.02	0.03	0.18		0	0	0	0	0	0.01	0.03		0.51	0.46	0.23	2.27	1.73	1.35	0.27		0.09	0.74	0.5	0.33	2.58	8.08	0.68		0.12	0.06	0.06	0.06	0.18	0.3	0.31
	Akkermansiaceae	0.03	0.09	0.17	0.04	0.06	0	0		0.01	0	0	0	0.01	0.14	1.1		2.46	4.32	0	0.77	0.29	2.58	6.07		4.01	0.05	5.33	0.02	0.27	0.34	0.11		1.33	1.67	2.17	0	2.02	1.05	1.24
Figure 5k
					PBS+Water								ECN-pE(C/A)2+Water								PBS+3%DSS								ECN(C/A)2+3%DSS								ECN-pE(C/A)2+3%DSS
	Bifidobacterium	0.06	0.08	0.03	0.03	0	0.16	0.25		0	0	0.06	0	0.01	0	0		0	0	0	0.02	0.08	0	0		0	0	0.02	0	0.04	0	0		0	0	0	0	0.01	0	0
	Odoribacter	0.73	0.53	0.48	0.57	0.64	0.62	0.49		1.6	0.77	1.25	2.68	1.68	1.24	1.06		0.44	0.14	0.32	0.46	0.43	0.25	0.22		0.11	1.04	0.47	0.15	0.31	0.05	0.23		2.01	0.54	1.16	0.89	0.75	0.22	0.58
	Alistipes	0.81	0.7	3.72	2.38	2.15	1.54	0.38		4.73	1.78	2.17	1.31	2.35	2.87	4.15		0.49	0.48	1.6	0.92	0.33	1.01	0.54		1.39	1.05	0.27	0.49	0.48	0.55	3.53		0.65	0.97	0.4	1.73	0.53	1.04	1.5
	Bacteroides	0.98	0.99	3.54	1.33	2.94	1.8	1.81		7.14	2.91	1.67	2.3	7.07	6.43	2.92		9.96	2.9	16.8	34.08	37.28	6.17	3.84		3.47	24.6	29.65	3.9	15.35	3.4	15.83		12.38	5.76	5.02	13.43	4.67	7.93	1.69
	Lachnospiraceae_NK4A136_group	4.89	9.65	6	6.16	6.9	12.46	8.92		14.56	24.98	7.32	15.22	11.37	15.75	19.56		1.71	5.95	0.95	2.59	7.47	15.46	4.21		4.9	2.47	6.09	2.21	8.39	9.94	3.24		6.71	17.75	9.73	3.71	7.67	6.89	1.84
	Turicibacter	0.96	2.66	0.25	0	0.02	0.5	0.1		1.64	0.62	0	0.29	0.95	0.54	1.12		0.19	0.5	0.17	1.66	0.36	0.13	0.56		1.32	2.35	2.98	0.65	1.8	0.01	0.03		0.01	0.2	0.26	0.02	0.43	0.75	0.47
	Clostridium_sensu_stricto_1	0.95	0.84	0.34	0	0	0.74	0.29		0.01	0	0.02	0	0.03	0	0.01		0.03	0.12	0.01	0.22	0.2	0.01	0.06		0.18	0.08	0.13	0.31	0.16	0.01	0.02		0	0	0.04	0	0.02	0.2	0.05
	Lactobacillus	7.74	3.23	2.1	1.33	0.93	11.45	10.28		0.87	0.19	1.95	2.05	0.23	0.6	0.65		28.06	7.64	10.77	0.98	0.68	0.38	3.56		9.47	6.2	1.12	5.66	1.52	12.44	3.04		3.09	0.41	2.17	2.63	5.22	8.79	2.32
	Romboutsia	0.01	0.06	0.01	0	0	0.04	0.02		0.05	0.01	0	0.01	0	0	0.01		0.32	0.7	0.42	0.66	0.05	0.03	0.71		0.45	0.82	0.39	0.32	0.13	0.03	0.05		0.05	0.15	0.17	0.04	0.31	0.24	0.12
	Oscillibacter	0.47	0.13	0.45	0.15	0.18	0.45	0.65		0.44	0.87	0.13	0.42	0.87	0.66	0.52		0.12	0.03	0	0.17	0.38	0.43	0.12		0.21	0.11	0.46	0.27	1.29	1.08	0.14		0.55	0.68	0.27	0.25	0.21	0.11	0.54
	Escherichia-Shigella	0.02	0.36	0.09	0.23	0.02	0.03	0.18		0	0	0.01	0.03	0	0	0		0.51	0.46	0.23	1.73	2.27	1.35	0.27		0.09	0.74	2.58	0.5	8.08	0.33	0.68		0.12	0.06	0.06	0.05	0.16	0.29	0.31
	Anaeroplasma	0.03	0	0	0.43	1.69	0.2	0.14		0.1	0	0.68	0.42	0	0	0		0.02	0	0	0	0	0	0		0.54	0.04	0	0.36	0	0.32	0.51		0.59	0.05	0.08	1.66	0.16	0.01	0.13
	Akkermansia	0.03	0.09	0.17	0.04	0.06	0	0		0.01	0	0.14	1.1	0	0	0.01		2.46	4.32	0	0.29	0.77	2.58	6.07		4.01	0.05	0.27	5.33	0.34	0.02	0.11		1.33	1.67	2.17	0	2.02	1.05	1.24
Figure 5l
	PBS+Water	ECN-pE(C/A)2+Water	PBS+3%DSS	ECN(C/A)2+3%DSS	ECN-pE(C/A)2+3%DSS
	0.23	0	0.51	2.58	0.12
	0.02	0	0.46	8.08	0.06
	0.02	0	0.23	0.33	0.06
	0.36	0	2.27	0.68	0.05
	0.09	0	1.35	0.09	0.16
	0.03	0.01	0.27	0.74	0.29
	0.18	0.03	1.73	0.5	0.31
Figure 5m
	PBS+Water	ECN-pE(C/A)2+Water	PBS+3%DSS	ECN(C/A)2+3%DSS	ECN-pE(C/A)2+3%DSS
	4.89	14.56	1.71	9.94	6.71
	9.65	24.98	5.95	3.24	17.75
	6	11.37	0.95	4.9	9.73
	12.46	15.75	15.46	2.47	3.71
	8.92	19.56	4.21	2.21	7.67
	6.16	7.32	7.47	6.09	6.89
	6.9	15.22	2.59	8.39	1.84
Figure 5n
	PBS+Water	ECN-pE(C/A)2+Water	PBS+3%DSS	ECN(C/A)2+3%DSS	ECN-pE(C/A)2+3%DSS
	0.73	1.6	0.44	0.47	2.01
	0.53	0.77	0.14	0.31	0.54
	0.48	1.68	0.32	0.05	1.16
	0.57	1.24	0.43	0.23	0.89
	0.64	1.06	0.22	0.11	0.75
	0.62	1.25	0.25	1.04	0.58
	0.49	2.68	0.46	0.15	0.22

## Sheet: Figure 6
Figure 6b
	Day			PBS+Water						PBS+3%DSS						ECN(C/A)2+3%DSS						ECN-pE(C/A)2+3%DSS						ECN-pE+3%DSS
	0	89.525	116.931	97.4421	95.6151	100.487		98.8297	91.0273	109.883	105.332	94.9285		99.8752	101.124	101.124	98.6267	99.2509		99.6169	93.8697	100.255	105.364	100.894		104.738	102.868	96.01	99.1272	97.2569
	1	101.705	130.329	96.2241	95.6151	93.7881		111.183	97.5293	111.183	106.632	100.13		99.8752	103.621	100.499	99.2509	98.6267		99.6169	94.5083	101.533	106.003	102.171		94.1397	97.2569	100.998	100.374	101.621
	2	90.743	119.976	101.096	96.8331	102.314		114.434	98.1795	111.834	117.685	100.78		101.748	105.493	105.493	106.117	101.748		100.894	98.3397	108.557	107.918	106.641		105.985	102.244	101.621	103.491	105.985
	3	89.525	120.585	94.3971	96.8331	98.0512		111.834	108.583	111.834	113.784	102.081		100.499	102.372	102.372	106.742	102.372		97.0626	95.1469	102.171	103.448	104.725		103.491	101.621	100.998	99.7506	102.868
	4	93.179	118.758	99.2692	98.6602	101.096		98.8296	87.1261	115.735	109.233	103.381		100.499	102.372	103.621	104.245	98.6267		97.7011	93.8697	102.171	101.533	99.6169		96.01	100.998	98.5037	94.1397	97.2569
	5	95.0061	117.54	98.6602	101.705	100.487		91.0273	79.3238	106.632	104.681	98.8296		96.7541	95.5056	93.633	102.372	95.5056		92.5926	88.1226	96.424	97.0626	91.954		92.8928	97.8803	94.7631	92.2693	92.2693
	6	93.7881	118.149	96.8331	100.487	101.705		83.225	74.7724	100.78	95.5787	95.5787		91.1361	93.633	94.2572	96.1298	85.5181		92.5926	84.2912	89.3997	95.1469	91.954		89.1521	95.3865	92.2693	91.6459	91.0224
	7	94.3971	117.54	99.2692	102.314	102.314		79.974	72.8218	97.5293	91.6775	96.8791		84.2697	89.2634	93.0087	92.3845	81.7728		92.5926	80.4598	86.2069	92.5926	91.3155		86.0349	92.2693	89.7756	93.5162	87.9052
	8	94.3971	119.367	101.705	100.487	102.923		75.4226	68.9207	100.78	89.7269	99.4798		79.9001	86.7665	93.633	89.2634	76.779		99.6169	82.3755	85.5683	94.5083	93.2312		85.4115	90.399	90.399	88.5287	85.4115
	9	95.6151	119.976	102.923	100.487	103.532		76.0728	70.8713	94.9285	88.4265	94.9285		77.4032	85.5181	89.8876	88.6392	79.9001		98.3397	86.8455	92.5926	97.7011	95.7854		84.788	88.5287	87.2818	87.9052	86.0349
	10	96.8331	120.585	102.923	102.314	104.141		78.0234	72.1717	92.3277	89.7269	92.9779		78.0275	84.2697	90.5119	88.015	81.7728		100.894	88.7612	95.7854	99.6169	98.3397		85.4115	89.7756	87.9052	87.2818	88.5287
Figure 6c
	Day			PBS+Water						PBS+3%DSS						ECN(C/A)2+3%DSS						ECN-pE(C/A)2+3%DSS						ECN-pE+3%DSS
	0	0	0	0	0	0		0	0	0	0	0		0	0	0	0	0		0	0	0	0	0		0	0	0	0	0
	1	0	0	1	0	2		0	0	0	0	0		0	0	1	0	1		0	0	0	0	0		0	2	0	3	0
	2	0	0	0	0	0		0	0	0	0	0		0	0	0	0	0		0	0	0	0	0		0	1	0	0	0
	3	0	0	1	0	1		0	0	0	0	0		0	0	0	0	0		1	0	0	1	0		0	1	0	1	0
	4	0	0	0	0	0		0	2	0	0	1		1	0	0	0	2		2	0	0	2	1		3	1	0	3	0
	5	0	0	0	0	0		4	3	3	1	2		3	4	2	0	2		4	2	1	4	2		3	1	1	5	4
	6	0	0	1	0	0		6	7	6	4	2		5	5	5	2	4		4	4	5	4	2		4	4	1	6	5
	7	0	0	0	0	0		8	7	7	6	2		8	7	6	5	7		4	7	6	6	4		4	6	4	8	5
	8	0	0	0	0	0		8	8	6	9	2		8	7	6	5	8		6	2	5	5	4		6	6	4	9	6
	9	0	0	0	0	0		9	10	7	10	3		10	10	7	7	9		1	3	4	4	3		5	7	5	9	7
	10	0	0	0	0	0		10	10	9	9	4		10	10	7	7	9		0	3	2	2	2		5	8	5	9	7
Figure 6e
	PBS+Water	PBS+3%DSS	ECN(C/A)2+3%DSS	ECN-pE(C/A)2+3%DSS	ECN-pE+3%DSS
	6.89	5.84	5.54	7.27	5.53
	7.1	5.42	5.8	7.37	6.33
	7.24	5.14	5.49	6.68	6
	7.31	5.97	6.18	6.51	5.65
	7.84	5.73	5.6	6.68	5.65
Figure 6g
	PBS+Water	PBS+3%DSS	ECN(C/A)2+3%DSS	ECN-pE(C/A)2+3%DSS	ECN-pE+3%DSS
	1.0177	5.54867	4.66372	1.65487	5.81416
	0.725664	5.41593	4.73451	1.50442	4.59292
	1.16814	4.56637	5.72566	2.04425	4.43363
	1.53097	4.70796	5.59292	1.84956	4.66372
	1.17699	5.9469	5.87611	1.58407	3.9823
Figure 6h
	PBS+Water	PBS+3%DSS	ECN(C/A)2+3%DSS	ECN-pE(C/A)2+3%DSS	ECN-pE+3%DSS
	1.38426	5.43325	3.6674	2.54089	3.34854
	0.956478	5.00535	6.3582	2.55841	5.68725
	1.51371	4.73777	6.8764	1.81938	4.85484
	1.54847	6.799	4.96493	3.21247	5.06494
	1.19596	3.86432	5.86684	2.69058	6.71431
Figure 6i
	PBS+Water	PBS+3%DSS	ECN(C/A)2+3%DSS	ECN-pE(C/A)2+3%DSS	ECN-pE+3%DSS
	0.227803	0.715197	0.500841	0.258857	0.435673
	0.184453	0.857595	0.585326	0.291318	0.686401
	0.28388	0.683458	0.739175	0.282553	0.658075
	0.227174	0.745394	0.711484	0.413123	0.699627
	0.235315	0.537108	0.815643	0.320448	0.75281
Figure 6j
	PBS+Water	PBS+3%DSS	ECN(C/A)2+3%DSS	ECN-pE(C/A)2+3%DSS	ECN-pE+3%DSS
	0.134904	1.67276	0.857693	0.200929	0.657629
	0.065035	1.33671	1.2593	0.32274	1.22532
	0.216682	1.11184	1.43766	0.194846	0.783007
	0.04775	1.02628	1.43503	0.472718	0.924873
	0.11856	0.875046	1.57178	0.217224	1.7406
Figure 6k
	PBS+Water	PBS+3%DSS	ECN(C/A)2+3%DSS	ECN-pE(C/A)2+3%DSS	ECN-pE+3%DSS
	0.11428	0.177817	0.157096	0.370209	0.137104
	0.104173	0.12673	0.09986	0.206771	0.175798
	0.070817	0.089799	0.133892	0.388758	0.129304
	0.085071	0.116354	0.171397	0.210741	0.137709
	0.118853	0.131772	0.132484	0.428427	0.216424
Figure 6l
	PBS+Water	PBS+3%DSS	ECN(C/A)2+3%DSS	ECN-pE(C/A)2+3%DSS	ECN-pE+3%DSS
	1.48385	0.750954	0.563933	2.82279	0.682923
	0.945033	0.913875	0.735418	3.2389	2.0312
	1.66003	0.984307	0.870591	2.47958	1.80885
	1.01153	1.17227	0.914115	4.31149	1.97764
	1.2563	0.528028	1.51401	1.79483	2.11972

## Sheet: Figure S1
CAT
SOD

## Sheet: Figure S4
Figure S4a									Figure S4b
CAT										ECN-pE(+)	ECN-pE(C/A)2(+)
										33.49	38.71
									Figure S4c
										ECN-pE(+)	ECN-pE(C/A)2(+)
										18.19	20.63
SOD

## Sheet: Figure S6
		ECN-pE				ECN-pE(C/A)2
105	26.802	20.6091	15.6345		17.5093	14.5822	24.9601
5*105	33.7056	40.9137	52.2843		41.6179	32.4109	47.8446
106	52.5888	52.6904	64.8731		65.9925	46.4609	57.1048
5*106	76.8528	85.1777	78.3756		87.2272	88.1852	70.5162
107	84.0609	95.8376	93.5025		95.3699	87.8659	93.6668

## Sheet: Figure S7
			ECN-pE						ECN-pE(C/A)2
Time(min)	0 CFU/mL	107 CFU/mL	5*107 CFU/mL	108 CFU/mL	5*108 CFU/mL		0 CFU/mL	107 CFU/mL	5*107 CFU/mL	108 CFU/mL	5*108 CFU/mL
0	0	0	0	0	0		0	0	0	-0.03	-0.293
0.05	-0.004	0.027	0.046	0.303	0.098		-0.007	-0.033	0.061	0.17	0.012
0.1	-0.01	0.062	0.168	0.722	0.377		0	-0.011	0.148	0.369	0.317
0.15	-0.008	0.104	0.323	1.165	0.711		-0.005	0.023	0.238	0.577	0.622
0.2	-0.014	0.157	0.493	1.623	1.08		-0.003	0.071	0.328	0.801	0.927
0.25	-0.019	0.198	0.666	2.086	1.454		-0.002	0.124	0.427	1.038	1.232
0.3	-0.009	0.237	0.853	2.53	1.828		-0.001	0.176	0.515	1.282	1.525
0.35	-0.007	0.286	1.014	2.971	2.204		-0.006	0.225	0.615	1.529	1.848
0.4	-0.018	0.331	1.188	3.405	2.573		0	0.275	0.721	1.776	2.186
0.45	-0.02	0.374	1.355	3.816	2.937		0.001	0.326	0.801	2.024	2.532
0.5	-0.018	0.423	1.538	4.227	3.292		-0.003	0.374	0.902	2.272	2.878
0.55	-0.014	0.46	1.689	4.625	3.635		0	0.424	1	2.521	3.226
0.6	-0.012	0.5	1.841	5.027	4.021		0.001	0.47	1.103	2.771	3.577
0.65	-0.028	0.538	1.975	5.397	4.4		-0.001	0.523	1.197	3.02	3.926
0.7	-0.02	0.587	2.075	5.796	4.753		0.007	0.562	1.289	3.269	4.271
0.75	-0.021	0.617	2.216	6.136	5.091		0.004	0.61	1.382	3.513	4.613
0.8	-0.028	0.659	2.371	6.518	5.447		0	0.648	1.473	3.756	4.953
0.85	-0.027	0.695	2.505	6.867	5.774		0.006	0.69	1.57	3.994	5.289
0.9	-0.026	0.735	2.61	7.218	6.117		0.009	0.729	1.667	4.231	5.62
0.95	-0.028	0.778	2.749	7.553	6.44		0.007	0.779	1.753	4.469	5.944
1	-0.025	0.813	2.838	7.877	6.791		0.012	0.82	1.848	4.709	6.264
1.05	-0.025	0.85	2.955	8.19	7.095		0.017	0.855	1.937	4.939	6.583
1.1	-0.017	0.885	3.058	8.506	7.36		0.009	0.903	2.025	5.169	6.893
1.15	-0.027	0.926	3.156	8.803	7.629		0.012	0.935	2.119	5.399	7.195
1.2	-0.03	0.959	3.276	9.084	7.961		0.013	0.971	2.212	5.624	7.498
1.25	-0.036	0.992	3.366	9.371	8.258		0.013	1.005	2.296	5.844	7.798
1.3	-0.033	1.027	3.471	9.65	8.506		0.021	1.038	2.39	6.066	8.093
1.35	-0.032	1.069	3.556	9.937	8.8		0.022	1.089	2.479	6.282	8.376
1.4	-0.031	1.101	3.642	10.184	9.113		0.015	1.117	2.565	6.494	8.653
1.45	-0.027	1.133	3.748	10.41	9.397		0.02	1.155	2.645	6.714	8.925
1.5	-0.031	1.172	3.847	10.654	9.639		0.018	1.188	2.733	6.921	9.198
1.55	-0.029	1.2	3.94	10.892	9.896		0.023	1.214	2.813	7.129	9.463
1.6	-0.029	1.237	4.004	11.175	10.106		0.02	1.245	2.903	7.342	9.72
1.65	-0.036	1.27	4.086	11.369	10.356		0.022	1.283	2.993	7.546	9.972
1.7	-0.036	1.3	4.148	11.555	10.581		0.027	1.315	3.061	7.744	10.226
1.75	-0.041	1.325	4.324	11.823	10.77		0.025	1.346	3.158	7.951	10.469
1.8	-0.042	1.36	4.358	12.051	11.043		0.025	1.373	3.229	8.154	10.704
1.85	-0.044	1.4	4.47	12.214	11.231		0.032	1.407	3.319	8.347	10.937
1.9	-0.042	1.431	4.577	12.362	11.463		0.033	1.437	3.395	8.544	11.165
1.95	-0.038	1.464	4.657	12.62	11.618		0.033	1.469	3.48	8.734	11.387
2	-0.033	1.491	4.719	12.769	11.824		0.031	1.501	3.559	8.922	11.602
2.05	-0.039	1.522	4.76	12.889	11.963		0.033	1.526	3.621	9.104	11.807
2.1	-0.037	1.555	4.868	13.088	12.179		0.037	1.555	3.698	9.291	12.015
2.15	-0.037	1.583	4.971	13.268	12.272		0.032	1.582	3.792	9.464	12.217
2.2	-0.047	1.606	5.031	13.45	12.301		0.034	1.608	3.865	9.641	12.414
2.25	-0.047	1.643	5.072	13.518	12.48		0.038	1.63	3.947	9.814	12.605
2.3	-0.041	1.666	5.106	13.68	12.64		0.037	1.66	4.019	9.994	12.785
2.35	-0.054	1.695	5.168	13.844	12.745		0.037	1.678	4.09	10.162	12.969
2.4	-0.047	1.714	5.248	14.016	12.917		0.043	1.722	4.16	10.33	13.139
2.45	-0.055	1.745	5.303	14.051	13.051		0.044	1.74	4.243	10.494	13.303
2.5	-0.043	1.769	5.366	14.195	13.245		0.04	1.769	4.299	10.655	13.467
2.55	-0.052	1.804	5.474	14.309	13.41		0.039	1.786	4.371	10.809	13.622
2.6	-0.05	1.813	5.522	14.429	13.568		0.043	1.817	4.443	10.961	13.773
2.65	-0.051	1.843	5.541	14.556	13.671		0.045	1.841	4.509	11.12	13.911
2.7	-0.067	1.867	5.642	14.663	13.813		0.05	1.865	4.597	11.27	14.04
2.75	-0.054	1.868	5.713	14.695	13.898		0.045	1.885	4.667	11.418	14.173
2.8	-0.059	1.89	5.706	14.874	14.072		0.049	1.912	4.716	11.561	14.301
2.85	-0.064	1.927	5.834	14.874	14.213		0.054	1.924	4.806	11.705	14.43
2.9	-0.066	1.952	5.887	15.039	14.4		0.05	1.96	4.873	11.841	14.542
2.95	-0.07	1.986	5.882	15.127	14.509		0.054	1.977	4.943	11.981	14.655
3	-0.072	2.025	5.937	15.178	14.772		0.046	2.005	4.998	12.118	14.771
3.05	-0.063	2.054	5.995	15.194	14.859		0.054	2.028	5.067	12.25	14.882
3.1	-0.066	2.08	6.044	15.273	14.993		0.049	2.051	5.138	12.387	14.993
3.15	-0.064	2.103	6.108	15.432	15.191		0.056	2.065	5.19	12.506	15.112
3.2	-0.072	2.122	6.157	15.392	15.291		0.058	2.086	5.271	12.629	15.219
3.25	-0.07	2.155	6.176	15.529	15.392		0.056	2.109	5.319	12.742	15.323
3.3	-0.067	2.16	6.312	15.552	15.461		0.056	2.128	5.381	12.867	15.419
3.35	-0.071	2.16	6.293	15.587	15.568		0.06	2.143	5.445	12.982	15.511
3.4	-0.078	2.186	6.389	15.668	15.671		0.066	2.168	5.506	13.111	15.599
3.45	-0.076	2.196	6.389	15.697	15.736		0.064	2.18	5.553	13.232	15.688
3.5	-0.072	2.076	6.49	15.767	15.807		0.059	2.209	5.621	13.361	15.778
3.55	-0.072	2.095	6.429	15.779	15.945		0.065	2.223	5.689	13.474	15.862
3.6	-0.08	2.184	6.564	15.856	16.095		0.068	2.248	5.754	13.584	15.951
3.65	-0.079	2.245	6.586	15.885	16.174		0.068	2.257	5.819	13.692	16.031
3.7	-0.08	2.296	6.6	15.962	16.196		0.067	2.275	5.879	13.781	16.1
3.75	-0.078	2.335	6.644	16.022	16.253		0.067	2.306	5.928	13.869	16.173
3.8	-0.077	2.37	6.66	15.962	16.343		0.07	2.322	5.979	13.961	16.257
3.85	-0.082	2.384	6.721	15.98	16.469		0.068	2.335	6.018	14.049	16.327
3.9	-0.079	2.401	6.827	15.986	16.538		0.07	2.347	6.065	14.136	16.398
3.95	-0.083	2.391	6.82	16.016	16.613		0.073	2.367	6.155	14.22	16.469
4	-0.075	2.405	6.81	16.07	16.653		0.075	2.382	6.195	14.305	16.538
4.05	-0.081	2.441	6.864	16.082	16.682		0.067	2.402	6.255	14.387	16.609
4.1	-0.091	2.445	6.919	16.13	16.84		0.075	2.409	6.29	14.474	16.66
4.15	-0.091	2.452	6.914	16.142	16.852		0.076	2.434	6.367	14.554	16.703
4.2	-0.09	2.421	6.977	16.118	16.97		0.079	2.448	6.436	14.635	16.754
4.25	-0.094	2.475	7.002	16.166	17.041		0.079	2.471	6.459	14.7	16.804
4.3	-0.086	2.537	7.02	16.166	17.155		0.078	2.474	6.503	14.777	16.853
4.35	-0.09	2.557	7.061	16.172	17.131		0.081	2.484	6.557	14.845	16.9
4.4	-0.087	2.548	7.148	16.166	17.179		0.091	2.506	6.615	14.909	16.958
4.45	-0.094	2.561	7.197	16.294	17.191		0.079	2.523	6.67	14.984	17
4.5	-0.088	2.51	7.171	16.215	17.221		0.083	2.54	6.712	15.065	17.037
4.55	-0.093	2.581	7.143	16.318	17.287		0.088	2.549	6.749	15.127	17.072
4.6	-0.09	2.626	7.187	16.318	17.336		0.083	2.567	6.794	15.192	17.112
4.65	-0.093	2.652	7.272	16.264	17.409		0.083	2.578	6.84	15.263	17.161
4.7	-0.092	2.645	7.319	16.374	17.488		0.086	2.59	6.899	15.324	17.214
4.75	-0.097	2.655	7.251	16.331	17.409		0.078	2.617	6.939	15.37	17.259
4.8	-0.088	2.667	7.312	16.368	17.476		0.089	2.621	7.001	15.417	17.303
4.85	-0.091	2.673	7.359	16.312	17.519		0.088	2.631	7.037	15.459	17.348
4.9	-0.09	2.706	7.37	16.276	17.68		0.093	2.642	7.062	15.502	17.385
4.95	-0.097	2.713	7.404	16.306	17.68		0.092	2.648	7.122	15.53	17.425
5	-0.092	2.727	7.455	16.355	17.686		0.09	2.665	7.155	15.585	17.469
5.05	-0.091	2.736	7.487	16.312	17.817		0.092	2.681	7.21	15.642	17.51
5.1	-0.1	2.767	7.489	16.361	17.686		0.092	2.691	7.255	15.686	17.551
5.15	-0.092	2.784	7.508	16.325	17.786		0.096	2.702	7.3	15.741	17.581
5.2	-0.108	2.791	7.476	16.331	17.817		0.098	2.716	7.319	15.793	17.636
5.25	-0.103	2.791	7.567	16.337	17.804		0.097	2.734	7.347	15.835	17.68
5.3	-0.108	2.746	7.589	16.325	17.811		0.098	2.746	7.404	15.864	17.725
5.35	-0.109	2.836	7.6	16.306	17.873		0.095	2.748	7.452	15.904	17.769
5.4	-0.11	2.881	7.584	16.368	17.974		0.098	2.772	7.486	15.926	17.807
5.45	-0.12	2.867	7.674	16.349	17.981		0.096	2.788	7.526	15.958	17.837
5.5	-0.104	2.89	7.698	16.392	18.05		0.099	2.788	7.567	15.983	17.864
5.55	-0.108	2.857	7.753	16.282	18		0.101	2.786	7.618	16.012	17.9
5.6	-0.105	2.921	7.74	16.38	18.057		0.107	2.796	7.616	16.056	17.936
5.65	-0.114	2.917	7.765	16.337	18.089		0.102	2.825	7.673	16.078	17.973
5.7	-0.11	2.874	7.787	16.288	18.191		0.109	2.827	7.743	16.094	17.999
5.75	-0.107	2.904	7.778	16.392	18.14		0.11	2.835	7.746	16.126	18.017
5.8	-0.105	2.98	7.801	16.331	18.152		0.104	2.841	7.773	16.137	18.035
5.85	-0.109	2.973	7.795	16.318	18.184		0.109	2.849	7.849	16.147	18.046
5.9	-0.115	2.986	7.812	16.276	18.249		0.109	2.859	7.87	16.183	18.058
5.95	-0.116	2.977	7.812	16.282	18.204		0.11	2.869	7.897	16.211	18.073
6	-0.117	2.98	7.845	16.288	18.204		0.113	2.878	7.914	16.225	18.103
6.05	-0.128	2.914	7.98	16.38	18.184		0.112	2.893	7.974	16.239	18.118
6.1	-0.115	2.994	7.904	16.264	18.204		0.108	2.908	8.01	16.253	18.136
6.15	-0.113	3.066	7.87	16.294	18.223		0.116	2.904	8.031	16.252	18.157
6.2	-0.11	3.053	7.879	16.251	18.229		0.116	2.926	8.07	16.273	18.177
6.25	-0.123	3.063	7.932	16.325	18.184		0.113	2.935	8.1	16.305	18.196
6.3	-0.123	3.048	7.935	16.349	18.262		0.116	2.932	8.128	16.327	18.21
6.35	-0.119	3.076	7.958	16.288	18.274		0.12	2.947	8.17	16.345	18.222
6.4	-0.126	3.063	7.938	16.288	18.229		0.111	2.958	8.182	16.367	18.235
6.45	-0.126	3.094	7.952	16.227	18.281		0.117	2.962	8.198	16.397	18.257
6.5	-0.131	3.11	8.043	16.197	18.378		0.117	2.971	8.271	16.387	18.278
6.55	-0.12	2.989	8.055	16.233	18.268		0.121	2.98	8.247	16.403	18.281
6.6	-0.123	2.942	8.02	16.257	18.3		0.118	2.985	8.299	16.407	18.282
6.65	-0.118	3.078	8.057	16.27	18.242		0.118	2.986	8.299	16.41	18.274
6.7	-0.128	3.169	8.057	16.276	18.294		0.125	2.999	8.379	16.407	18.262
6.75	-0.124	3.219	8.066	16.227	18.3		0.12	3.001	8.404	16.419	18.244
6.8	-0.123	3.201	8.123	16.191	18.281		0.126	3.008	8.423	16.411	18.249
6.85	-0.122	3.213	8.118	16.215	18.281		0.123	3.011	8.46	16.418	18.243
6.9	-0.127	3.214	8.121	16.209	18.346		0.121	3.028	8.467	16.423	18.249
6.95	-0.127	3.199	8.126	16.185	18.397		0.129	3.032	8.511	16.421	18.262
7	-0.13	3.243	8.173	16.154	18.326		0.13	3.036	8.495	16.449	18.27
7.05	-0.139	3.22	8.196	16.221	18.358		0.133	3.054	8.542	16.463	18.282
7.1	-0.14	3.24	8.164	16.142	18.346		0.129	3.049	8.574	16.472	18.308
7.15	-0.137	3.256	8.202	16.094	18.268		0.13	3.054	8.612	16.475	18.342
7.2	-0.134	3.262	8.237	16.136	18.326		0.123	3.064	8.618	16.469	18.375
7.25	-0.133	3.265	8.257	16.148	18.274		0.13	3.069	8.637	16.457	18.412
7.3	-0.138	3.265	8.272	16.197	18.371		0.132	3.062	8.669	16.458	18.446
7.35	-0.136	3.27	8.225	16.088	18.391		0.131	3.074	8.698	16.436	18.467
7.4	-0.139	3.296	8.213	16.112	18.287		0.126	3.084	8.71	16.412	18.486
7.45	-0.14	3.291	8.295	16.082	18.397		0.135	3.106	8.759	16.397	18.5
7.5	-0.146	3.319	8.287	15.998	18.294		0.132	3.101	8.727	16.363	18.509
7.55	-0.148	3.314	8.272	16.082	18.41		0.135	3.101	8.755	16.323	18.516
7.6	-0.148	3.323	8.281	16.022	18.3		0.137	3.112	8.791	16.315	18.515
7.65	-0.149	3.326	8.292	15.992	18.495		0.134	3.117	8.82	16.31	18.501
7.7	-0.144	3.341	8.295	16.016	18.417		0.142	3.121	8.83	16.296	18.494
7.75	-0.14	3.341	8.369	15.974	18.43		0.134	3.119	8.836	16.267	18.496
7.8	-0.141	3.355	8.354	15.986	18.371		0.139	3.134	8.875	16.26	18.488
7.85	-0.151	3.384	8.354	15.933	18.528		0.14	3.133	8.878	16.234	18.494
7.9	-0.15	3.374	8.307	15.98	18.508		0.142	3.138	8.908	16.209	18.5
7.95	-0.151	3.391	8.393	15.838	18.521		0.146	3.148	8.895	16.197	18.519
8	-0.158	3.394	8.357	15.909	18.482		0.142	3.151	8.934	16.182	18.531

## Sheet: Figure S8
Day			ECN-Pe								ECN-Pe(C/A)2
1	4.28571e+06	4.78261e+06	2187500	1.36364e+06	2.55814e+06	5.33333e+06		4.09524e+07	1.33333e+07	1.05263e+07	6000000	7.09677e+06	4.59091e+07
3	50000	160000	207143	25000	85714.3	29411.8		157895	571429	210526	214286	846154	875000
5	3846.15	86363.6	22222.2	2272.73	15909.1	6896.55		48275.9	114286	115385	108333	32432.4	241667
7	2500	14500	3478.26	526.316	1500	1176.47		625	3636.36	909.091	2352.94	38181.8	11176.5
11	83.3333	117.647	95.2381	200	47.619	266.667		285.714	1040	4105.26	2315.79	500	923.077
15	18.5185	0	39.2157	0	22.2222	44.4444		40	258.621	46.5116	35.7143	28.5714	47.619
19	0	0	0	0	0	0		0	0	0	0	68.9655	0
23	0	0	0	0	0	0		0	0	0	0	0	0

[truncated: 7 more sheets: Figure S9, Figure S10, Figure S12, Figure S13, Figure S14, Figure S15, Figure S16]
